# Supplementary material for: iPTMnet: an integrated resource for protein post-translational modification network discovery
Source: Nucleic Acids Res. 2017 Nov 14;46(Database issue):D542–50. doi: 10.1093/nar/gkx1104 (PMC5753337; doi:10.1093/nar/gkx1104)
Supplement: Supplementary Data [file gkx1104_suppl.zip]

Archive with 2 entries (2 files):
- nar-02482-data-e-2017-File004.txt
- nar-02482-data-e-2017-File005.txt
