# Supplementary material for: iPTMnet: an integrated resource for protein post-translational modification network discovery
Source: Nucleic Acids Res. 2017 Nov 14;46(Database issue):D542–50. doi: 10.1093/nar/gkx1104 (PMC5753337; doi:10.1093/nar/gkx1104)
Supplement: Supplementary Data [file gkx1104_suppl.zip › nar-02482-data-e-2017-File004.txt]

Supplementary Table S1
List of 243 phosphorylation sites taken from Supplementary Table 1 of Zhang et al. (PMID: 25404012) and formatted for iPTMnet batch retrieval. The selected sites: (i) had a mass spectrometric localization probability of >0.75; (ii) were upregulated at least 1.5-fold by EGF treatment; and (iii) were down-regulated at least 1.5-fold by erlotinib. The study was performed in H3255 (erlotinib-sensitiv…
--------------------
Q13619	S	10
Q8TDM6	S	1021
Q6ZRV2	S	1025
Q15121	S	104
O15164	S	1042
Q8NDI1	S	1058
P00533	S	1064
Q16555	S	107
Q8NFC6	S	1077
Q5VZ89	S	1089
Q9BSW7	S	110
Q7Z7L8	S	112
Q13017	S	1124
O95248	S	1141
Q9NRY4	S	1150
Q86UU0	S	118
Q5VZL5	S	1181
Q9Y4H2	S	1186
Q8WWI1	S	1231
Q8N3D4	S	1273
Q14160	S	1285
Q8N201	S	13
Q6DN12	S	134
Q09666	S	135
P16144	S	1364
Q5T200	S	1364
O75396	S	137
O75116	S	1374
Q14160	S	1378
Q96GN5	S	139
Q86Y82	S	139
P27708	S	1406
Q15751	S	1428
Q12955	S	1444
P11388	S	1469
P11388	S	1471
P11388	S	1474
Q9H8W4	S	16
P15924	S	165
P15924	S	166
Q5JSZ5	S	166
Q8TDM6	S	1666
Q9C0C2	S	1666
P46013	S	1679
Q86YL5	S	173
Q9HD67	S	1883
Q5TDH0	S	194
Q14980	S	1969
Q8IW93	S	197
P51397	S	2
Q07666	S	20
Q8N573	S	201
Q9H0H5	S	203
Q86SQ0	S	212
P12270	S	2155
P36507	S	222
Q14315	S	2233
Q8N4B1	S	226
P36507	S	226
P62753	S	236
Q5T200	S	238
P62753	S	240
Q5T200	S	242
Q96B36	S	247
Q9P1T7	S	249
Q9H4A3	S	2530
Q9H788	S	261
P28290	S	270
O95171	S	272
Q6ZRS2	S	2725
O94929	S	282
Q641Q2	S	284
Q641Q2	S	288
Q99961	S	288
O43166	S	288
Q9P0K7	S	293
Q05655	S	304
O43765	S	305
Q8NB12	S	321
Q92597	S	330
Q9UGV2	S	331
Q9H1B7	S	334
Q9UGV2	S	335
Q92597	S	336
Q9BV36	S	337
Q09666	S	3426
Q9HC62	S	344
Q96CC6	S	346
P30622	S	348
O60716	S	352
O60293	S	352
P26045	S	357
Q9Y4H2	S	365
Q96AX9	S	366
Q9NYM9	S	37
O94763	S	372
Q9UPQ0	S	377
O00515	S	38
Q86SQ0	S	384
Q69YQ0	S	384
Q15418	S	389
Q86SQ0	S	418
Q9Y2J2	S	420
P23588	S	422
P23588	S	425
Q86WR7	S	43
Q86UU1	S	430
O75427	S	432
Q6WKZ4	S	435
Q9ULU4	S	445
Q9C0H9	S	45
Q96BH1	S	450
Q7Z4V5	S	454
Q53EL6	S	457
Q8IVT2	S	471
Q5T0N5	S	488
Q96JG6	S	494
Q9UHI6	S	500
O94929	S	504
O14974	S	507
Q96NE9	S	517
P35568	S	527
P35568	S	531
O75167	S	533
Q15042	S	537
Q8IXK2	S	555
P47736	S	563
Q86UU1	S	578
Q86UU1	S	583
Q9NSK0	S	584
O14639	S	587
Q8TB72	S	587
Q06124	S	591
Q15678	S	593
Q15678	S	594
O00159	S	6
Q8NG31	S	60
Q8IZ21	S	600
P49790	S	614
Q96E09	S	62
Q92625	S	620
P35568	S	629
P35568	S	636
Q8IZ21	S	638
P35221	S	655
O14617	S	658
Q7Z460	S	662
Q8WX93	S	669
Q8TF72	S	676
Q9Y6X9	S	677
A1L390-3	S	685
Q9Y496	S	687
P05114	S	7
Q14671	S	709
Q9UKV3	S	710
P51149	S	72
P00533	S	720
Q9Y4K1	S	725
P47712	S	727
Q15139	S	738
Q92934	S	74
Q15139	S	742
Q9H063	S	75
Q96S55	S	75
O75152	S	758
P48634	S	759
Q53EL6	S	76
P48634	S	761
Q9HCH0	S	767
Q9ULH7	S	77
Q76I76	S	784
Q5T5C0	S	785
Q4L180	S	791
Q7LBC6	S	798
Q8NFC6	S	800
O95239	S	801
P11137	S	821
Q9UKV3	S	825
P48960	S	831
Q9Y2H5	S	874
Q9UPQ0	S	875
Q9ULH0	S	885
Q9ULH0	S	894
Q13190	S	9
Q9BZ71	S	907
Q15139	S	910
Q5T5U3	S	924
Q7Z7L8	S	93
Q52LW3	S	930
Q8TF72	S	940
Q8WXX7	S	956
Q9Y2D5	S	979
P55011	S	994
Q9GZT3	T	101
A4D1P6	T	102
Q8WYP5	T	1238
P11388	T	1470
Q9NQT8	T	1793
P28482	T	185
Q96GS4	T	196
P27361	T	202
Q01082	T	2187
P49327	T	2204
O15173	T	235
O75475	T	272
Q8IXS8	T	306
Q92597	T	335
O00418	T	353
Q5T4S7	T	360
Q9UQC2	T	391
Q8TDN4	T	415
P23588	T	420
Q6ZWT7	T	474
P35222	T	556
O15231	T	63
Q14847	T	68
Q9NZN5	T	703
Q9BVT8	T	71
P00533	T	725
P78536	T	735
Q12774	T	735
A4D1P6	T	99
P62158	Y	100
P00533	Y	1197
Q99959	Y	12
P55196	Y	1213
P19174	Y	1254
P52943	Y	134
P27361	Y	204
Q13310	Y	28
Q8NB12	Y	325
Q92796	Y	368
P07355	Y	42
Q6UB98	Y	423
P07355	Y	48
Q9BYI3	Y	493
P11171	Y	660
Q6IQ23	Y	665
P51692	Y	699
O60716	Y	904
A4D1P6	Y	95
A4D1P6	Y	98
P00533	Y	998
