# Supplementary material for: iPTMnet: an integrated resource for protein post-translational modification network discovery
Source: Nucleic Acids Res. 2017 Nov 14;46(Database issue):D542–50. doi: 10.1093/nar/gkx1104 (PMC5753337; doi:10.1093/nar/gkx1104)
Supplement: Supplementary Data [file gkx1104_suppl.zip › nar-02482-data-e-2017-File005.txt]

Supplementary Table S2: 
Batch retrieval results downloaded from the iPTMnet website for the site list in Table S1.

---------------------------------------------------
PTM with Enzyme
PTM Type,Substrate,Site,PTM Enzyme,Score,Source,PMID
Phosphorylation,Q15121 (PEA15),S104,P17252 (PRKCA),3,"hprd,sign","19651622,15917297,17287340,9721757,20068231"
Phosphorylation,P00533-1 (EGFR),S1064,Q9UQM7 (CAMK2A),3,"hprd,sign","18691976,18669648,10347170,20068231"
Phosphorylation,Q9NRY4 (ARHGAP35),S1150,Q13464 (ROCK1),2,"psp","19103606"
Phosphorylation,P16144 (ITGB4),S1364,P17252 (PRKCA),2,"psp","15121854"
Phosphorylation,P16144 (ITGB4),S1364,P17612 (PRKACA),3,"psp,sign","17615294"
Phosphorylation,P16144 (ITGB4),S1364,Q15418 (RPS6KA1),2,"psp","20870721"
Phosphorylation,O75116 (ROCK2),S1374,P53350 (PLK1),2,"npro","17446864"
Phosphorylation,Q14160 (SCRIB),S1378,Q13464 (ROCK1),2,"psp","26101221"
Phosphorylation,P27708 (CAD),S1406,P17612 (PRKACA),4,"hprd,npro,psp,sign","18691976,4092695,11986331,18669648,17206380,14991569,20068231"
Phosphorylation,P11388 (TOP2A),S1469,P68400 (CSNK2A1),4,"hprd,psp","10942766,18452278,19651622,18669648,20068231,19691289"
Phosphorylation,Q5JSZ5 (PRRC2B),S166,O14757 (CHEK1),2,"psp","21851590"
Phosphorylation,Q14980 (NUMA1),S1969,Q96GD4 (AURKB),2,"psp","22267324"
Phosphorylation,Q9H0H5 (RACGAP1),S203,O14757 (CHEK1),2,"psp","21851590"
Phosphorylation,P12270 (TPR),S2155,P28482 (MAPK1),4,"npro,sign","22028470,18794356,12594221"
Phosphorylation,P36507 (MAP2K2),S222,O15530 (PDPK1),2,"npro","15175348"
Phosphorylation,P36507 (MAP2K2),S222,P15056 (BRAF),4,"npro,psp,sign","17667937,17210721,8668348"
Phosphorylation,P36507 (MAP2K2),S222,P41279 (MAP3K8),4,"pelm,psp,sign","15466476,19804365"
Phosphorylation,P36507 (MAP2K2),S222,P53350 (PLK1),2,"psp","26242183"
Phosphorylation,Q14315 (FLNC),S2233,P31749 (AKT1),3,"npro,psp","15461588"
Phosphorylation,Q14315 (FLNC),S2233,P31751 (AKT2),3,"npro,psp","15461588"
Phosphorylation,P36507 (MAP2K2),S226,O15530 (PDPK1),3,"npro,psp,sign","15175348"
Phosphorylation,P36507 (MAP2K2),S226,P15056 (BRAF),4,"npro,psp,sign","17667937,17210721,8668348"
Phosphorylation,P36507 (MAP2K2),S226,P36507 (MAP2K2),1,"hprd","18669648,17192257,20068231"
Phosphorylation,P36507 (MAP2K2),S226,P41279 (MAP3K8),4,"pelm,psp,sign","15466476,19804365"
Phosphorylation,P36507 (MAP2K2),S226,P53350 (PLK1),2,"psp","26242183"
Phosphorylation,P62753 (RPS6),S236,P23443 (RPS6KB1),4,"npro,psp","17360704,1737763"
Phosphorylation,P62753 (RPS6),S236,P51812 (RPS6KA3),4,"npro,psp,uniprot","17360704,18669648"
Phosphorylation,P62753 (RPS6),S236,P53355 (DAPK1),2,"uniprot","18669648"
Phosphorylation,P62753 (RPS6),S236,Q05655 (PRKCD),2,"psp","15471950"
Phosphorylation,P62753 (RPS6),S236,Q13177 (PAK2),1,"hprd","17322306,18767875,18669648,17287340"
Phosphorylation,P62753 (RPS6),S236,Q15418 (RPS6KA1),4,"npro,psp,sign,uniprot","17360704,18669648"
Phosphorylation,P62753 (RPS6),S236,Q96RG2 (PASK),4,"npro,uniprot","21418524,18669648"
Phosphorylation,P62753 (RPS6),S240,P23443 (RPS6KB1),4,"npro,psp","17360704,1737763"
Phosphorylation,P62753 (RPS6),S240,Q13177 (PAK2),1,"hprd","17322306,18669648,17287340,19007248"
Phosphorylation,P62753 (RPS6),S240,Q15418 (RPS6KA1),1,"sign","21233202"
Phosphorylation,Q9H788 (SH2D4A),S261,Q96GD4 (AURKB),2,"psp","22267324"
Phosphorylation,Q05655 (PRKCD),S304,Q05655 (PRKCD),4,"psp,sign,uniprot","17603046,18669648,19366211"
Phosphorylation,Q92597 (NDRG1),S330,O00141 (SGK1),4,"npro,psp,sign,uniprot","15461589,16964243,20416281"
Phosphorylation,Q92597-1 (NDRG1),S330,P17612 (PRKACA),4,"hprd,psp","19413330,16964243,17220478,19664994,19651622,18669648,18767875,20166139,20068231"
Phosphorylation,Q9HC62 (SENP2),S344,O14757 (CHEK1),2,"psp","21851590"
Phosphorylation,O94763 (URI1),S372,P23443 (RPS6KB1),4,"npro,psp,uniprot","18669648,17936702"
Phosphorylation,Q15418-2 (RPS6KA1),S389,Q15418 (RPS6KA1),2,"hprd","18691976,12618428,9430688,19651622,18669648,20068231,10648825"
Phosphorylation,P23588-1 (EIF4B),S422,P23443 (RPS6KB1),4,"hprd,npro,psp,sign,uniprot","15071500,16763566,19664995,19651622,18707149,20068231,17924679"
Phosphorylation,P23588 (EIF4B),S422,P31749 (AKT1),3,"npro,sign","18836482"
Phosphorylation,P23588 (EIF4B),S422,P51812 (RPS6KA3),2,"npro","16763566"
Phosphorylation,P23588 (EIF4B),S422,Q15418 (RPS6KA1),4,"npro,psp,sign,uniprot","16763566,15071500,20068231"
Phosphorylation,Q86WR7 (PROSER2),S43,O14757 (CHEK1),2,"psp","21851590"
Phosphorylation,Q53EL6 (PDCD4),S457,P31749 (AKT1),3,"npro,psp,sign","16357133"
Phosphorylation,Q8IVT2 (MISP),S471,P53350 (PLK1),2,"uniprot","20068231"
Phosphorylation,P35568 (IRS1),S527,O14920 (IKBKB),2,"hprd","19651622,12351658"
Phosphorylation,P35568 (IRS1),S527,P23443 (RPS6KB1),4,"psp,sign,uniprot","24275569,16914728"
Phosphorylation,P35568 (IRS1),S531,O14920 (IKBKB),2,"hprd","19651622,12351658"
Phosphorylation,Q8NG31 (KNL1),S60,Q96GD4 (AURKB),3,"psp,sign","20471944"
Phosphorylation,P49790 (NUP153),S614,P28482 (MAPK1),3,"npro","19767751,22028470"
Phosphorylation,P35568 (IRS1),S629,P31749 (AKT1),3,"npro,psp","17640984"
Phosphorylation,P35568 (IRS1),S636,O75116 (ROCK2),2,"npro","16098829"
Phosphorylation,P35568 (IRS1),S636,P23443 (RPS6KB1),4,"npro,psp,uniprot","18952604,17081983"
Phosphorylation,P35568 (IRS1),S636,P28482 (MAPK1),4,"hprd,npro,psp","19651622,16131083,17640984"
Phosphorylation,P35568 (IRS1),S636,P45983 (MAPK8),1,"sign","12510059"
Phosphorylation,Q9Y496 (KIF3A),S687,Q9UQM7 (CAMK2A),2,"psp","24338362"
Phosphorylation,P05114 (HMGN1),S7,O75582 (RPS6KA5),4,"hprd,npro","20166139,12773393,11438671,17924679,20089855"
Phosphorylation,P05114 (HMGN1),S7,O75676 (RPS6KA4),4,"hprd,npro","20166139,12773393,11438671,17924679"
Phosphorylation,P05114 (HMGN1),S7,P17252 (PRKCA),2,"hprd","20166139,12773393,11438671,17924679"
Phosphorylation,P05114 (HMGN1),S7,P17612 (PRKACA),3,"hprd,sign","20166139,12773393,11438671,17924679"
Phosphorylation,P05114 (HMGN1),S7,P51812 (RPS6KA3),2,"hprd","20166139,12773393,11438671,17924679"
Phosphorylation,P05114 (HMGN1),S7,P68400 (CSNK2A1),4,"psp,sign","10739259,16729963"
Phosphorylation,P47712 (PLA2G4A),S727,O75582 (RPS6KA5),3,"hprd,sign","16964243,19664994,18669648,10978317,20068231,18212344"
Phosphorylation,P47712 (PLA2G4A),S727,Q8IW41 (MAPKAPK5),2,"hprd","16964243,19664994,18669648,10978317,20068231,18212344"
Phosphorylation,P47712 (PLA2G4A),S727,Q9BUB5 (MKNK1),3,"hprd,sign","16964243,19664994,18669648,10978317,20068231,18212344"
Phosphorylation,Q15139 (PRKD1),S738,O94806 (PRKD3),2,"psp","15383279"
Phosphorylation,Q15139 (PRKD1),S738,P17252 (PRKCA),4,"psp,sign","15383279,10197446,11948398,18692497"
Phosphorylation,Q15139 (PRKD1),S738,P24723 (PRKCH),4,"hprd,npro,psp,sign","11741879,10197446,10867018"
Phosphorylation,Q15139 (PRKD1),S738,Q02156 (PRKCE),4,"npro,psp","15024053,12407104"
Phosphorylation,Q15139 (PRKD1),S738,Q05513 (PRKCZ),2,"npro","12407104"
Phosphorylation,Q15139 (PRKD1),S738,Q05655 (PRKCD),3,"npro,psp,sign","15024053"
Phosphorylation,Q15139 (PRKD1),S738,Q15139 (PRKD1),2,"hprd","11741879,10867018"
Phosphorylation,Q92934 (BAD),S74,Q13153 (PAK1),3,"npro,psp,sign","22096607"
Phosphorylation,Q15139 (PRKD1),S742,O15264 (MAPK13),2,"npro","19135240"
Phosphorylation,Q15139 (PRKD1),S742,O94806 (PRKD3),2,"psp","15383279"
Phosphorylation,Q15139 (PRKD1),S742,P17252 (PRKCA),4,"psp,sign","15383279,10197446,11948398"
Phosphorylation,Q15139 (PRKD1),S742,P24723 (PRKCH),4,"npro,psp,sign","11741879,10197446"
Phosphorylation,Q15139 (PRKD1),S742,Q02156 (PRKCE),4,"npro,psp","15024053,12407104"
Phosphorylation,Q15139 (PRKD1),S742,Q05513 (PRKCZ),2,"npro","12407104"
Phosphorylation,Q15139 (PRKD1),S742,Q05655 (PRKCD),3,"npro,psp,sign","15024053"
Phosphorylation,Q15139 (PRKD1),S742,Q15139 (PRKD1),4,"hprd,psp,uniprot","18669648,10867018,15024053,18337243"
Phosphorylation,Q9H063 (MAF1),S75,P42345 (MTOR),4,"psp,sign,uniprot","20543138,20516213,17081983,20233713"
Phosphorylation,Q15139 (PRKD1),S910,P98161 (PKD1),3,"pelm","10473617,16563698,14607845"
Phosphorylation,Q15139 (PRKD1),S910,Q15139 (PRKD1),4,"hprd,npro,psp,sign,uniprot","19413330,17703233,10473617,14607845,11741879,16563698,11401472,10867018,19029298"
Phosphorylation,P28482-1 (MAPK1),T185,P28482 (MAPK1),2,"hprd","19901323,18691976,17389395,91184134,1378617,1712480,19651622,18669648,19415658,20068231"
Phosphorylation,P28482 (MAPK1),T185,P36507 (MAP2K2),4,"npro,sign,uniprot","11971971,21365009,18669648,8226933"
Phosphorylation,P28482 (MAPK1),T185,Q02750 (MAP2K1),4,"npro,psp,sign,uniprot","11971971,18669648,21336309,21768338,9677429"
Phosphorylation,P27361-3 (MAPK3),T202,P27361 (MAPK3),1,"hprd","18691976,17389395,7687743,17192257,19651622,18669648,8626767"
Phosphorylation,P27361 (MAPK3),T202,P36507 (MAP2K2),4,"hprd,npro,pelm,psp,sign,uniprot","18691976,17389395,16585161,1411546,7687743,19651622,18669648,8626767,15939799,8226933"
Phosphorylation,P27361 (MAPK3),T202,Q02750 (MAP2K1),4,"npro,pelm,psp,sign,uniprot","16585161,18669648,8626767,15939799,11971971,9677429,8226933"
Phosphorylation,O00418 (EEF2K),T353,O00418 (EEF2K),4,"npro,psp,uniprot","23186163,22669845,22329831,22216903"
Phosphorylation,P78536 (ADAM17),T735,P17252 (PRKCA),2,"psp","18722532"
Phosphorylation,P78536 (ADAM17),T735,P27361 (MAPK3),4,"pelm,psp,sign","12058067,18187448"
Phosphorylation,P78536 (ADAM17),T735,P28482 (MAPK1),2,"psp","18187448"
Phosphorylation,P78536 (ADAM17),T735,Q02156 (PRKCE),2,"psp","18722532"
Phosphorylation,P78536 (ADAM17),T735,Q05655 (PRKCD),2,"psp","18722532"
Phosphorylation,P78536 (ADAM17),T735,Q16539 (MAPK14),4,"npro,psp,uniprot","12058067,20188673"
Phosphorylation,P00533 (EGFR),Y1197,P00519 (ABL1),3,"npro,psp,sign","16943190"
Phosphorylation,P00533 (EGFR),Y1197,P00533 (EGFR),4,"hprd,npro,pelm,psp,sign,uniprot","17016520,18691976,17389395,3263271,17081983,17426253,8845374,19935697,16799092,2543678,1314835,10653583,17646646,9733788,16729043,20068231"
Phosphorylation,P27361 (MAPK3),Y204,O60674 (JAK2),2,"psp","16464493"
Phosphorylation,P27361 (MAPK3),Y204,P06239 (LCK),1,"sign","17998336"
Phosphorylation,P27361 (MAPK3),Y204,P07949 (RET),3,"npro,psp,sign","16153436"
Phosphorylation,P27361 (MAPK3),Y204,P27361 (MAPK3),4,"hprd,npro,psp","19901323,15580310,17389395,18691976,1835084,7687743,8444886,19651622,18669648,18707149,20068231,16497976"
Phosphorylation,P27361 (MAPK3),Y204,P36507 (MAP2K2),4,"hprd,npro,pelm,psp,sign,uniprot","19901323,15580310,17389395,1411546,16585161,19651622,18691976,18669648,8626767,15939799,8226933,18707149,20068231,16497976"
Phosphorylation,P27361 (MAPK3),Y204,Q02750 (MAP2K1),4,"npro,pelm,psp,sign,uniprot","16585161,18669648,8626767,15939799,16153436,11971971,9677429,8226933"
Phosphorylation,P11171 (EPB41),Y660,P00533 (EGFR),4,"pelm,sign,uniprot","1647028,23186163"
Phosphorylation,P51692 (STAT5B),Y699,O60674 (JAK2),2,"npro","12456798"
Phosphorylation,P51692 (STAT5B),Y699,P00533 (EGFR),2,"hprd","17016520,11751923"
Phosphorylation,P51692 (STAT5B),Y699,P06213 (INSR),3,"npro","12456798,9428692"
Phosphorylation,P51692 (STAT5B),Y699,P08631 (HCK),3,"pelm,psp,uniprot","12411494"
Phosphorylation,P51692 (STAT5B),Y699,P12931 (SRC),2,"psp","20433855"
Phosphorylation,P51692 (STAT5B),Y699,Q13882 (PTK6),4,"npro,psp,sign,uniprot","12411494,17997837,21205088"
Phosphorylation,P00533 (EGFR),Y998,P00533 (EGFR),4,"npro,uniprot","18669648,19563760,17646646"
Phosphorylation,P00533-1 (EGFR),Y998,P12931 (SRC),2,"hprd","17016520,15951569,16729043,17389395,18669648"

PTM with no enzyme
PTM Type,Substrate,Site,PTM Enzyme,Score,Source,PMID
Phosphorylation,Q13619 (CUL4A),S10,,3,"hprd,pelm,psp,uniprot",",18691976,23186163,18212344,19651622,18669648,24275569,20166139,20068231"
Phosphorylation,Q8TDM6 (DLG5),S1021,,3,"psp,uniprot",",23186163"
Phosphorylation,Q6ZRV2 (FAM83H),S1025,,3,"hprd,psp,uniprot",",18669648,23186163,20068231"
Phosphorylation,O15164-1 (TRIM24),S1042,,3,"hprd,psp,uniprot",",21406692,18212344,20068231"
Phosphorylation,Q8NDI1-1 (EHBP1),S1058,,3,"hprd,pelm,psp,uniprot",",21406692,23186163,19651622,18669648,24275569,20166139"
Phosphorylation,Q8NFC6 (BOD1L1),S1077,,3,"psp,uniprot",",23186163"
Phosphorylation,Q9BSW7 (SYT17),S110,,2,"psp",""
Phosphorylation,Q13017 (ARHGAP5),S1124,,3,"hprd,psp",",18669648"
Phosphorylation,O95248 (SBF1),S1141,,2,"psp",""
Phosphorylation,Q86UU0 (BCL9L),S118,,3,"hprd,psp,uniprot",",19651622,18669648,21406692"
Phosphorylation,Q5VZL5 (ZMYM4),S1181,,3,"hprd,psp,uniprot",",21406692,23186163,18212344,19007248,19691289"
Phosphorylation,Q9Y4H2 (IRS2),S1186,,3,"hprd,psp,uniprot",",18669648,23186163"
Phosphorylation,Q8N3D4 (EHBP1L1),S1273,,3,"hprd,psp,uniprot",",20068231,24275569"
Phosphorylation,Q14160 (SCRIB),S1285,,2,"psp",""
Phosphorylation,Q8N201 (INTS1),S13,,3,"psp,uniprot",",23186163"
Phosphorylation,Q6DN12 (MCTP2),S134,,3,"hprd,pelm,psp",",18669648"
Phosphorylation,Q09666 (AHNAK),S135,,3,"hprd,psp,uniprot",",21406692,23186163,18767875,20058876,18578522,19651622,24275569,19415658,20068231"
Phosphorylation,Q5T200-2 (ZC3H13),S1364,,3,"hprd,psp,uniprot",",23186163,20068231"
Phosphorylation,O75396 (SEC22B),S137,,3,"psp,uniprot",",18691976,21406692,23186163,18669648,24275569,20068231"
Phosphorylation,Q86Y82 (STX12),S139,,3,"hprd,pelm,psp","19651622,,18669648"
Phosphorylation,Q96GN5 (CDCA7L),S139,,3,"hprd,psp,uniprot",",21406692,19007248,20068231"
Phosphorylation,Q15751 (HERC1),S1428,,3,"hprd,psp,uniprot",",18669648,23186163,20068231"
Phosphorylation,Q12955-5 (ANK3),S1444,,2,"psp",""
Phosphorylation,P11388 (TOP2A),S1471,,3,"hprd,pelm,psp,uniprot",",21406692,23186163,18452278,19651622,18669648,20068231"
Phosphorylation,P11388-1 (TOP2A),S1474,,3,"hprd,pelm,psp,uniprot",",21406692,23186163,15302935,19691289,18452278,19651622,18669648,20068231"
Phosphorylation,Q9H8W4 (PLEKHF2),S16,,3,"hprd,psp,uniprot",",20058876,23186163"
Phosphorylation,P15924 (DSP),S165,,3,"hprd,pelm,psp,uniprot",",18669648,23186163,20068231,24275569"
Phosphorylation,P15924 (DSP),S166,,3,"hprd,pelm,psp,uniprot",",18669648,20068231,24275569"
Phosphorylation,Q8TDM6 (DLG5),S1666,,3,"psp,uniprot",",23186163"
Phosphorylation,Q9C0C2 (TNKS1BP1),S1666,,3,"hprd,pelm,psp,uniprot",",17322306,21406692,16083285,23186163,16964243,18767875,19651622,18669648,20166139,19690332,20068231,17081983"
Phosphorylation,P46013 (MKI67),S1679,,3,"hprd,pelm,psp,uniprot",",18691976,19007248,18452278,18669648,20068230,20068231,17924679"
Phosphorylation,Q86YL5 (TDRP),S173,,2,"psp",""
Phosphorylation,Q9HD67 (MYO10),S1883,,2,"psp",""
Phosphorylation,Q5TDH0-1 (DDI2),S194,,3,"hprd,pelm,psp,uniprot",",21406692,23186163,17081983,18669648,19690332,20068231"
Phosphorylation,Q8IW93 (ARHGEF19),S197,,2,"psp",""
Acetylation,P51397 (DAP),S2,,2,"uniprot","16602700"
Phosphorylation,P51397 (DAP),S2,,3,"hprd,psp",",20068231"
Phosphorylation,Q07666 (KHDRBS1),S20,,3,"hprd,pelm,psp,uniprot",",16083285,17287340,17081983,18220336,19664995,18452278,18669648,18707149,23186163,19415658,20068231"
Phosphorylation,Q8N573 (OXR1),S201,,3,"psp,uniprot",",21406692,23186163,16964243,18669648,19690332,20068231"
Phosphorylation,Q86SQ0-2 (PHLDB2),S212,,3,"hprd,pelm,psp,uniprot",",18669648,24275569"
Acetylation,P36507 (MAP2K2),S222,,3,"psp,uniprot",",17116858"
Acetylation,P36507 (MAP2K2),S226,,3,"psp,uniprot",",17116858"
Phosphorylation,Q5T200-2 (ZC3H13),S238,,3,"hprd,pelm,psp,uniprot","19413330,,17287340,17081983,18452278,18669648,23186163,20068231"
Phosphorylation,Q5T200 (ZC3H13),S242,,3,"hprd,pelm,psp,uniprot","19413330,,21406692,15302935,23186163,16964243,18767875,20058876,19664995,18452278,19664994,18669648,24275569,19690332,20068231"
Phosphorylation,Q96B36 (AKT1S1),S247,,2,"psp",""
Phosphorylation,Q9P1T7-1 (MDFIC),S249,,1,"hprd","19651622,18669648"
Phosphorylation,P28290 (SSFA2),S270,,3,"hprd,psp,uniprot","20166139,,20068231,24275569,19691289"
Phosphorylation,Q6ZRS2 (SRCAP),S2725,,2,"psp",""
Phosphorylation,O94929 (ABLIM3),S282,,3,"hprd,psp,uniprot",",20166139,24275569"
Phosphorylation,Q641Q2 (WASHC2A),S284,,3,"hprd,psp",",19651622,20068231,18452278"
Phosphorylation,O43166 (SIPA1L1),S288,,3,"psp,uniprot",",23186163,19690332"
Phosphorylation,Q641Q2-1 (WASHC2A),S288,,3,"hprd,psp","19651622,,20068231"
Phosphorylation,Q99961 (SH3GL1),S288,,3,"hprd,pelm,psp,uniprot",",17322306,21406692,23186163,18212344,18767875,20058876,19664995,19651622,18669648,17287340,24275569,20166139,18088087,19415658,20068231"
Phosphorylation,Q9P0K7-1 (RAI14),S293,,3,"hprd,pelm,psp,uniprot",",21406692,17081983,19691289,19651622,18669648,20068231"
Phosphorylation,O43765 (SGTA),S305,,3,"hprd,pelm,psp,uniprot",",21406692,16964243,19651622,18669648,24275569,20166139,19690332,20068231,17081983"
Phosphorylation,Q9UGV2 (NDRG3),S331,,3,"hprd,pelm,psp,uniprot",",23186163,18767875,19651622,18669648,24275569,20166139,19690332,20068231"
Phosphorylation,Q9H1B7 (IRF2BPL),S334,,3,"hprd,pelm,psp","19651622,,15302935"
Phosphorylation,Q9UGV2-1 (NDRG3),S335,,3,"hprd,pelm,psp,uniprot",",18669648,23186163,19690332,20068231"
Phosphorylation,Q92597 (NDRG1),S336,,3,"hprd,pelm,psp,uniprot",",19651622,23186163,15302935,17322306,18669648"
Phosphorylation,Q9BV36 (MLPH),S337,,2,"psp",""
Phosphorylation,Q09666 (AHNAK),S3426,,3,"hprd,psp,uniprot",",18767875,23186163,20068231"
Phosphorylation,Q96CC6 (RHBDF1),S346,,2,"psp",""
Phosphorylation,P30622 (CLIP1),S348,,3,"hprd,psp",",20166139,20068231"
Phosphorylation,O60293 (ZFC3H1),S352,,3,"hprd,pelm,psp,uniprot",",21406692,23186163,18767875,19691289,19651622,18669648,20068231"
Phosphorylation,O60716 (CTNND1),S352,,3,"hprd,pelm,psp,uniprot",",16083285,23186163,17081983,19664995,24275569,20166139"
Phosphorylation,P26045 (PTPN3),S357,,3,"hprd,pelm,psp,uniprot",",18669648,23186163"
Phosphorylation,Q9Y4H2 (IRS2),S365,,3,"hprd,pelm,psp,uniprot",",18669648,18491316,20068231,18220336"
Phosphorylation,Q9NYM9 (BET1L),S37,,3,"psp,uniprot",",23186163"
Phosphorylation,Q9UPQ0 (LIMCH1),S377,,3,"hprd,pelm,psp,uniprot",",18669648,23186163,17081983,20068231"
Phosphorylation,O00515 (LAD1),S38,,3,"psp,uniprot",",21406692,24275569"
Phosphorylation,Q69YQ0 (SPECC1L),S384,,3,"pelm,psp",",18669648"
Phosphorylation,Q86SQ0-2 (PHLDB2),S384,,3,"hprd,pelm,psp,uniprot",",18669648,24275569"
Phosphorylation,Q86SQ0 (PHLDB2),S418,,2,"psp",""
Phosphorylation,Q9Y2J2 (EPB41L3),S420,,3,"hprd,psp,uniprot",",20166139,24275569"
Phosphorylation,P23588-1 (EIF4B),S425,,3,"hprd,pelm,psp,uniprot","19651622,,21406692,16083285,24275569"
Phosphorylation,Q86UU1 (PHLDB1),S430,,3,"hprd,pelm,psp,uniprot",",18669648,23186163,18212344"
Phosphorylation,O75427 (LRCH4),S432,,3,"psp,uniprot",",23186163"
Phosphorylation,Q6WKZ4 (RAB11FIP1),S435,,3,"pelm,psp,uniprot",",18669648,23186163"
Phosphorylation,Q9ULU4-12 (ZMYND8),S445,,1,"hprd","19651622,18669648,19691289,20068231,18452278"
Phosphorylation,Q9C0H9-5 (SRCIN1),S45,,2,"psp",""
Phosphorylation,Q96BH1 (RNF25),S450,,3,"hprd,psp,uniprot",",23186163,18212344,20068231,17924679"
Phosphorylation,Q7Z4V5-2 (HDGFL2),S454,,3,"hprd,psp",",17287340,17081983,18767875,19651622,18707149,20068231"
Phosphorylation,Q5T0N5 (FNBP1L),S488,,3,"pelm,psp,uniprot",",21406692,23186163,18669648,24275569,20068231"
Phosphorylation,Q96JG6-1 (VPS50),S494,,3,"hprd,psp,uniprot",",18691976,23186163,15302935,19651622,18669648,24275569,20068231"
Phosphorylation,Q9UHI6 (DDX20),S500,,3,"hprd,pelm,psp,uniprot",",18669648,16964243,20068231,19691289"
Phosphorylation,O94929 (ABLIM3),S504,,3,"hprd,pelm,psp,uniprot",",17081983,18318008,19651622,24275569,20166139"
Phosphorylation,O14974 (PPP1R12A),S507,,3,"hprd,pelm,psp,rlimsp,uniprot",",21406692,18088087,18212344,18767875,22516431,18669648,23186163,17924679"
Phosphorylation,Q15042 (RAB3GAP1),S537,,3,"hprd,pelm,psp,uniprot",",23186163,19651622,18669648,20166139,20068231"
Phosphorylation,Q8IXK2 (GALNT12),S555,,2,"psp",""
Phosphorylation,Q86UU1 (PHLDB1),S578,,3,"hprd,psp,uniprot",",19651622,23186163"
Phosphorylation,Q86UU1 (PHLDB1),S583,,3,"hprd,pelm,psp,uniprot",",23186163,17081983,19651622,18669648,20068231"
Phosphorylation,Q9NSK0-3 (KLC4),S584,,1,"hprd","18212344,20068231"
Phosphorylation,O14639 (ABLIM1),S587,,3,"hprd,pelm,psp,uniprot",",20166139,18669648,23186163,20068231"
Phosphorylation,Q8TB72 (PUM2),S587,,3,"hprd,pelm,psp,uniprot",",18669648,23186163,21406692,20068231"
Phosphorylation,Q06124-2 (PTPN11),S591,,1,"hprd","17287340"
Phosphorylation,Q15678 (PTPN14),S593,,3,"hprd,psp","19413330,,19664995"
Phosphorylation,Q15678 (PTPN14),S594,,3,"hprd,psp,uniprot",",19413330,21406692,23186163,19664995,19415658"
Phosphorylation,O00159-3 (MYO1C),S6,,2,"psp",""
Phosphorylation,Q8IZ21-2 (PHACTR4),S600,,1,"hprd","20068231"
Phosphorylation,Q96E09 (FAM122A),S62,,3,"pelm,psp,uniprot",",20068231,18220336"
Phosphorylation,Q92625 (ANKS1A),S620,,3,"psp,uniprot",",23186163"
Phosphorylation,Q8IZ21-2 (PHACTR4),S638,,1,"hprd","17081983,18767875,19651622,18669648,18707149,20068231"
Phosphorylation,P35221-1 (CTNNA1),S655,,3,"hprd,pelm,psp,uniprot","19413330,,19664994,19651622,18669648,20166139,25653389,20068230"
Phosphorylation,O14617-1 (AP3D1),S658,,3,"hprd,psp,uniprot",",21406692,23186163,17081983,19651622,20166139,20068231"
Phosphorylation,Q8WX93-2 (PALLD),S669,,1,"hprd","16964243,17287340,18212344,18767875,19664994,19664995,19007248,19651622,18669648,20058876,18707149,20166139,18452278,19415658,20068231,17081983"
Phosphorylation,Q8TF72 (SHROOM3),S676,,2,"psp",""
Phosphorylation,Q9Y6X9-2 (MORC2),S677,,1,"hprd","19651622,18669648,17081983,18452278"
Phosphorylation,Q14671 (PUM1),S709,,3,"hprd,pelm,psp,uniprot",",18691976,21406692,23186163,18212344,18767875,19664995,19651622,18669648,18707149,19690332,20068231"
Phosphorylation,Q9UKV3 (ACIN1),S710,,3,"hprd,pelm,psp,uniprot",",21406692,16083285,17287340,18212344,19367720,18767875,18077418,19691289,18452278,19651622,17081983,18669648,24275569,18707149,20166139,23186163,20068231,17924679"
Phosphorylation,P51149 (RAB7A),S72,,3,"hprd,pelm,psp,rlimsp,uniprot",",18578522,23186163,18669648,20166139,26038114,20068231"
Phosphorylation,P00533-1 (EGFR),S720,,3,"hprd,psp",",20068231"
Phosphorylation,Q9Y4K1 (CRYBG1),S725,,2,"psp",""
Phosphorylation,Q96S55-1 (WRNIP1),S75,,3,"hprd,pelm,psp,uniprot",",23186163,17081983,18767875,19651622,18669648,20068231"
Phosphorylation,O75152 (ZC3H11A),S758,,3,"hprd,pelm,psp,uniprot",",17287340,17081983,20230923,19651622,18669648,24275569,20166139,23186163,20068231"
Phosphorylation,P48634 (PRRC2A),S759,,3,"hprd,pelm,psp,uniprot","19651622,,18669648,19691289,20068231"
Phosphorylation,Q53EL6 (PDCD4),S76,,3,"hprd,pelm,psp,rlimsp,uniprot",",23186163,17081983,18212344,18767875,24334270,25002506,19007248,19651622,18669648,19415658,24275569,20166139,27028868,20068231,25882842"
Phosphorylation,P48634-1 (PRRC2A),S761,,3,"hprd,pelm,psp,uniprot",",17287340,17081983,19664994,19651622,18669648,23186163,19690332,20068231"
Phosphorylation,Q9ULH7-4 (MKL2),S77,,1,"hprd","19651622,18669648,17081983,20068231"
Phosphorylation,Q76I76 (SSH2),S784,,2,"psp",""
Phosphorylation,Q5T5C0 (STXBP5),S785,,3,"pelm,psp,uniprot",",18669648"
Phosphorylation,Q4L180 (FILIP1L),S791,,3,"hprd,psp,uniprot",",20166139,24275569"
Phosphorylation,Q7LBC6 (KDM3B),S798,,3,"hprd,pelm,psp,uniprot",",17081983,20068231,18212344"
Phosphorylation,Q8NFC6 (BOD1L1),S800,,2,"psp",""
Phosphorylation,O95239-1 (KIF4A),S801,,3,"hprd,pelm,psp,uniprot","19413330,,17081983,23186163,18212344,20058876,19664994,19691289,16565220,18669648,20068231,16964243"
Phosphorylation,P11137-1 (MAP2),S821,,3,"hprd,psp",",15345747"
Phosphorylation,Q9UKV3 (ACIN1),S825,,3,"hprd,psp,uniprot","19413330,,21406692,23186163,18212344,24275569,20166139"
Phosphorylation,P48960 (CD97),S831,,3,"hprd,pelm,psp,uniprot",",18691976,18578522,23186163,18767875,19651622,18669648,20166139,20068231"
Phosphorylation,Q9Y2H5 (PLEKHA6),S874,,2,"psp",""
Phosphorylation,Q9UPQ0-1 (LIMCH1),S875,,3,"hprd,psp,uniprot",",23186163,18212344,18452278,19651622,18669648,20068231"
Phosphorylation,Q9ULH0 (KIDINS220),S885,,3,"psp,uniprot",",23186163"
Phosphorylation,Q9ULH0 (KIDINS220),S894,,2,"psp",""
Phosphorylation,Q13190 (STX5),S9,,2,"psp",""
Phosphorylation,Q9BZ71 (PITPNM3),S907,,3,"hprd,pelm,psp,uniprot",",18669648,23186163"
Phosphorylation,Q5T5U3 (ARHGAP21),S924,,3,"hprd,psp",",18767875,18669648,18212344,19691289"
Phosphorylation,Q52LW3 (ARHGAP29),S930,,3,"hprd,psp",",19413330"
Phosphorylation,Q8TF72-1 (SHROOM3),S940,,3,"hprd,psp",",18212344"
Phosphorylation,Q8WXX7 (AUTS2),S956,,2,"psp",""
Phosphorylation,Q9Y2D5-6 (AKAP2),S979,,1,"hprd","18212344,19007248,19651622,18669648,20068231,17081983"
Phosphorylation,P55011 (SLC12A2),S994,,3,"hprd,pelm,psp,uniprot",",18669648,23186163"
Phosphorylation,Q9GZT3 (SLIRP),T101,,3,"hprd,pelm,psp,uniprot",",18669648,24275569,20068231"
Phosphorylation,Q8WYP5-3 (AHCTF1),T1238,,1,"hprd","18669648,20068231"
Phosphorylation,P11388 (TOP2A),T1470,,3,"hprd,pelm,psp,uniprot",",21406692,18452278,19651622,18669648,20068231"
Phosphorylation,Q9NQT8 (KIF13B),T1793,,2,"psp",""
Phosphorylation,Q96GS4 (BORCS6),T196,,3,"hprd,psp,uniprot","20166139,,18669648,23186163,24275569"
Phosphorylation,Q01082-1 (SPTBN1),T2187,,3,"hprd,pelm,psp,uniprot",",23186163,18212344,19664994,19664995,18669648"
Phosphorylation,P49327 (FASN),T2204,,3,"hprd,pelm,psp,uniprot","19413330,19369195,23186163,16964243,,18767875,15302935,19664995,17322306,19664994,18669648,24275569,19415658,20068231,17081983"
Phosphorylation,O75475-2 (PSIP1),T272,,3,"hprd,pelm,psp,uniprot","19413330,,18669648,24275569,19415658,20068231"
Phosphorylation,Q8IXS8 (FAM126B),T306,,3,"hprd,psp,uniprot",",19413330,23186163"
Phosphorylation,Q92597-1 (NDRG1),T335,,3,"hprd,pelm,psp","19413330,19651622,18669648,17081983,"
Phosphorylation,Q5T4S7 (UBR4),T360,,3,"hprd,pelm,psp",",18669648"
Phosphorylation,Q9UQC2 (GAB2),T391,,4,"psp,rlimsp,uniprot",",23607741,23186163,19172738,27025927"
Phosphorylation,Q8TDN4 (CABLES1),T415,,3,"pelm,psp,uniprot",",19369195,18669648,18220336,18691976"
Phosphorylation,P23588-1 (EIF4B),T420,,3,"hprd,psp","19651622,,19664995,20068231"
Phosphorylation,Q6ZWT7 (MBOAT2),T474,,2,"psp",""
Phosphorylation,P35222 (CTNNB1),T556,,3,"hprd,pelm,psp,uniprot",",18669648,20058876,18220336"
Phosphorylation,O15231 (ZNF185),T63,,2,"psp",""
Phosphorylation,Q14847 (LASP1),T68,,3,"hprd,pelm,psp,uniprot",",23186163,19664995,17322306,18669648,19690332,20068231,17924679"
Phosphorylation,Q9NZN5 (ARHGEF12),T703,,2,"psp",""
Phosphorylation,Q9BVT8 (TMUB1),T71,,3,"hprd,pelm,psp,uniprot",",18669648,23186163,20068231"
Phosphorylation,P00533 (EGFR),T725,,3,"hprd,psp",",18691976,20068231"
Phosphorylation,Q12774 (ARHGEF5),T735,,2,"psp",""
Phosphorylation,Q99959-2 (PKP2),Y12,,3,"hprd,psp","19901323,"
Phosphorylation,P55196-3 (AFDN),Y1213,,2,"psp",""
Phosphorylation,P52943 (CRIP2),Y134,,2,"psp",""
Phosphorylation,Q92796-2 (DLG3),Y368,,3,"hprd,psp","18083107,19901323,17389395,"
Phosphorylation,P07355-2 (ANXA2),Y42,,2,"hprd","17016520,18578522,17389395,17287340,18452278,18669648,18707149,2456953,20068231,16497976"
Phosphorylation,P07355-2 (ANXA2),Y48,,1,"hprd","17016520,15951569,17389395"
Phosphorylation,Q9BYI3 (FAM126A),Y493,,2,"psp",""
Phosphorylation,Q6IQ23 (PLEKHA7),Y665,,2,"psp",""
Phosphorylation,O60716-3 (CTNND1),Y904,,3,"hprd,pelm,psp",",18083107,18707149"

Input Site Not Found
Substrate AC,Site residue,Site position,PTM Enzyme AC,PTM type code
Q16555,S,107,,
Q5VZ89,S,1089,,
Q7Z7L8,S,112,,
Q8WWI1,S,1231,,
Q8N4B1,S,226,,
Q9H4A3,S,2530,,
O95171,S,272,,
Q8NB12,S,321,,
Q96AX9,S,366,,
Q96NE9,S,517,,
O75167,S,533,,
P47736,S,563,,
Q7Z460,S,662,,
A1L390-3,S,685,,
Q9HCH0,S,767,,
Q7Z7L8,S,93,,
A4D1P6,T,102,,
O15173,T,235,,
A4D1P6,T,99,,
P62158,Y,100,,
P19174,Y,1254,,
Q13310,Y,28,,
Q8NB12,Y,325,,
Q6UB98,Y,423,,
A4D1P6,Y,95,,
A4D1P6,Y,98,,
